# Supplementary material for: Microencapsulation of Probiotics by Oil-in-Water Emulsification Technique Improves Cell Viability under Different Storage Conditions
Source: Foods. 2023 Jan 5;12(2):252. doi: 10.3390/foods12020252 (PMC9857835; doi:10.3390/foods12020252)
Supplement: Supplementary file 1 [file foods-12-00252-s001.zip]

Archive with 2 entries (2 files):
- Supplementary material S.1.pdf
- Supplementary material S.2.pdf
